# Supplementary material for: Dietary Management of Children With Super-Refractory Status Epilepticus: A Systematic Review and Experience in a Single UK Tertiary Centre
Source: Front Neurol. 2021 Mar 12;12:643105. doi: 10.3389/fneur.2021.643105 (PMC7994594; doi:10.3389/fneur.2021.643105)
Supplement: Supplementary file 1 [file Data_Sheet_1.xlsx]

## Sheet: Supplementary Table 1
Supplementary Table 1: Summary descriptive data for included studies, n=31
Article number	Title	Study first author / Year of publication / Reference (see Reference list in main article)	Article type	Number of children with SRSE started on KDT	Gender	Age at SE onset (years)	Presence of epilepsy prior to SRSE?	Aetiology of SE	Number of treatments (AEDs, anaesthetic agents, other) received after onset of SE, prior to KDT start	SE duration prior to KDT initiation (days)	Mode of feeding KDT	Diet ratio tolerated	Time to achieve ketosis (days)	Definition of ketosis	KD duration (months)	Adverse side effects (potentially attributable to KDT)	Outcome	Seizure burden at most recent follow-up	Functional outcome at most recent follow-up
1	Extinguishing FIRES using tocilizumab	Chee 202011	case report	1	0 (0%) male	14	Yes, n=0 (0%)	FIRES, n=1 (100%)	unknown	unknown	unknown	unknown	unknown	unknown	unknown	unknown	Resolution of SE (only after tocilizumab started), n=1 (100%)	Seizure-free, n=1 (100%)	Mild deficits in short term memory, learning difficulties, and executive functions, n=1 (100%)
2	Childhood Small Vessel Primary Angiitis of the Central Nervous System: A Treatable Cause of Super-refractory Status Epilepticus	Chiu 202012	case report	1 ('ketosis difficult to achieve')	1 (100%) male	11	Yes, n=0 (0%)	Childhood primary angitis of the central nervous system, n=1 (100%)	13	unknown	unknown	4:1, n=1 (100%)	unknown	unknown	unknown	unknown	n/a as 'ketosis difficult to achieve'	n/a	n/a
3	Rare homozygous nonsense variant in AIMP1 causing Early Onset Epileptic Encephalopathy with Burst Suppression (EOEE-BS)	Gupta 202013	case report	1	0 (0%) male	0.333333	Yes, n=1 (100%)	Early Onset Epileptic Encephalopathy with Burst Suppression, n=1 (100%)	unknown	21	unknown	4:1, n=1 (100%)	2	unknown	unknown	unknown	Significantly decreased seizure frequency', n=1 (100%)	unknown	unknown
4	The ketogenic diet for paediatric patients with super-refractory status epilepticus in febrile infection-related epilepsy syndrome	Wang 202014	case series	10	4 (40%) male	mean 8.4 +/- 2.5 (range 5-13)	Yes, n=0 (0%)	FIRES, n=10 (100%)	mean 3.2 +/- 0.7 (range 2-4)	mean 11.3 +/- 6.6 (range 2-22)	Enteral, n=10 (100%)	4:1, n=10 (100%)	mean 6.4 +/- 4.2 (range 2-14)	>2mmol/L	mean 5.6 +/- 4.3 (range 0.3-12)	Urinary stones, n=3 (70%)	Resolution of SE, n=8 (80%)	Seizure-free, n=1 (10%)	No intellectual disability, n=1 (10%)
																Arrhythmia, n=1 (10%)	No change, n=2 (20%)	Daily seizures, n=3 (30%)	Mild intellectual disability, n=6 (60%)
																Haematuresis, n=1 (10%)		Weekly seizures, n=2 (20%)	Moderate intellectual disability, n=2 (20%)
																		Monthly seizures, n=3 (30%)	Severe intellectual disability, n=1 (10%)
																		Semi-annual seizures, n=1 (10%)
5	Therapeutic effect of Anakinra in the relapsing chronic phase of febrile infection-related epilepsy syndrome	Dilena 201915	case report	1	1 (100%) male	10	Yes, n=0 (0%)	FIRES, n=1 (100%)	10	unknown	unknown	unknown	unknown	unknown	0.75	unknown	No effect, n=1 (100%)	Daily seizures, n=1 (100%)	unknown
6	The ketogenic diet for super-refractory status epilepticus patients in intensive care units	Park 20199	retrospective	14	9 (64%) male	mean 7.5 +/- 4.7 (range 0.1-15)	Yes, n=4 (29%)	FIRES, n=8 (57%)	unknown	mean 63.1 +/- 114 (range 3–420)	Enteral, n=14 (100%)	unknown for children	median 3 (range 2-6)	>3+ ketones on urinalysis (but n=2 only reached 1+)	mean 3.2 +/-3.9 months (range 0.1–15.8)	Regurgitation, n=5 (36%)	Seizure free n=8 (57%)	Seizure-free, n=6 (43%)	Normal daily living, n=3 (21%)
								Enteroviral encephalitis, n=1 (7%)								Constipation, n=2 (14%)	>50% seizure reduction, n=5 (36%)	Monthly seizures, n=3 (21%)	Mild mental retardation or cognitive impairment, n=4 (29%)
								Hemimegalencephaly, n=1 (7%)								Hypertriglyceridemia, n=2 (14%)	<50% seizure reduction, n=1 (7%)	Weekly seizures, n=3 (21%)	Moderate mental retardation, n=2 (14%)
								Hypoxic ischemic encephalopathy, n=2 (14%)								Aspiration pneumonia, n=6 (43%)		Daily seizures, n=2 (14%)	Global developmental delay, n=2 (14%)
								Herpes simplex encephalitis, n=1 (7%)								Vomiting, n=1 (7%)			Bedridden, spontaneous eye open but unable to obey, n=3 (%)
								Crytogenic FLE, n=1 (7%)								Hypoprotinaemia, n=2 (14%)
																Kidney stones, n=1 (7%)
																Metabolic acidosis, n=1 (7%)
																Elevated liver enzymes, n=1 (7%)
7	Ketogenic Diet as a Treatment for Super-Refractory Status Epilepticus in Febrile Infection-Related Epilepsy Syndrome	Peng 201916	retrospective	7	4 (57%) male	range 1.5-13 years (mean and SD unknown)	Yes, n=0 (0%)	FIRES, n=7 (100%)	mean 7.9 +/- 1.2 (range 6-10)	mean 16.6 ± 9.5 (range 7-31)	Enteral, n=5 (71%)	4:1, n=3 (43%)	mean 3.7 +/- 3.2 (range 1-11)	>1mmol/L	mean 3.9 +/- 2.9 (range 2-11)	Hyperlipemia or diarrhoea, n=3 (43%)	Resolution of SE, n=7 (100%)	Seizure-free, n=2 (29%)	unknown
											Parenteral, n=2 (29%)	3:1, n=2 (29%)				Hyperlipemia and diarrhoea, n=1 (14%)		Monthly seizures, n=5 (71%)
												3.2:1, n=1 (14%)				Increased serum amylase with parenteral KDT KDT, but normalised with diet adjustment and changing to enteral route, n=1 (14%)
												2.5:1, n=1 (14%)
8	The short-term and long-term outcome of febrile infection-related epilepsy syndrome in children	Lam 201917	retrospective	4	unknown	unknown	Yes, n=0 (0%)	FIRES, n=4 (100%)	unknown	at the later stage of status epilepticus'	unknown	unknown	unknown	unknown	unknown	unknown	Resolution of SE, n=0 (0%)	unknown	Unknown, n=4 (100%), but use of KDT associated with poor motor outcome
9	Treatment options in pediatric super-refractory status epilepticus	Arayakarnkul 201918	retrospective	13	7 (54%) male	mean 6.3 +/- 4.5 (range 0.2-13.5)	Yes, n=4 (31%)	FIRES, n=2 (15%)	unknown (not specified whether before or after KDT)	unknown	Enteral, n=8 (62%)	median 2:1 (range 1.3 to 4.6)	median 2 for parental route; median 5 for enteral route	≥2.0 mmol/L	unknown	unknown	Resolution of SE, n=11 (85%)	unknown	unknown
								PLP deficiency, n=2 (15%)			Parenteral, n=5 (38%)						Deceased at discharge, SRSE uncontrolled, n=1 (8%)
								Rasmussen encephalitis, n=1 (8%)									Deceased at discharge, SRSE controlled, n=1 (8%)
								Herpes encephalitis, n=1 (8%)
								Rickettsia encephalitis, n=1 (8%)
								Provoked SRSE, n=1 (8%)
								Child abuse, intracranial haemorrhage, n=1 (8%)
								Lennox Gastaut Syndrome, n=1 (8%)
								Anti-NMDA receptor encephalitis, n=1 (8%)
								SREAT, n=2 (15%)
10	Efficacy and safety of ketogenic diet for treatment of pediatric convulsive refractory status epilepticus	Arya 201819	prospective, observational cohort	13 (+1 with failure to achieve ketosis)	unknown	median 4.7, IQR 5.6 (range 0.4-19)	unknown	Malformation of cortical development, n=1 (8%)	unknown	mean 13.4 +/-9.5 (range 3-39)	Enteral, n=11 (85%)	4:1, n=10 (77%)	mean 2.6 +/- 2.4 (range <1 - 10)	>1.9 mmol/L	unknown	Gastro-intestinal paresis, n=1 (8%)	Resolution of SE, n=10 (77%)	Seizure-free, n=4 (31%)	unknown
								Tuberous sclerosis complex, n=1 (8%)			Parental, n=3 (23%)	5:1, n=1 (8%)				Hypertriglyceridemia, n=1 (8%)		Decreased seizure frequency before the index RSE episode, n=3 (23%)
								FIRES, n=1 (8%)				3.5:1, n=1 (8%)				Abdominal distention and elevated serum triglycerides, n=1 (8%)		unknown, n=2 (15%)
								Suspected autoimmune encephalitis, n=1 (8%)				3:1, n=1 (8%)
								Unknown, n=10 (77%) (unknown which participant did not achieve ketosis)
11	Febrile infection-related epilepsy syndrome (FIRES): therapeutic complications, long-term neurological and neuroimaging follow-up	Lee 201820	retrospective	7	2 (29%) male	mean 9.2 +/- 5.0 (range 1.2-17.8)	Yes, n=0 (0%)	FIRES, n=7 (100%)	unknown	unknown	unknown	unknown	unknown	unknown	unknown	unknown	Deceased (in chronic stage of disease, post discharge), n=2 (29%)	unknown	Deceased, n=2 (29%)
																	Alive, n=5 (71%)		Severe mental retardation, n=3 (43%)
																			Moderate mental retardation, n=1 (14%)
																			Vegetative state, n=1 (14%)
12	A Practical Approach to Ketogenic Diet in the Pediatric Intensive Care Unit for Super-Refractory Status Epilepticus	Farias-Moeller 201721	retrospective	9 (1 patient had KD initiated twice during same SRSE course)	3 (33%) male	mean 5.6 +/- 2.1 (range 2-8)	unknown	FIRES, n=2 (22%)	unknown	mean 19.7 +/- 12.7 (range 7-41)	Enteral, n=7 (78%)	4:1, n=7 (78%)	mean 4.6 +/-3.3 (range 2-13)	>3+ ketones on urinalysis	mean 3.0 +/-2.0 (range 0.25 - >6)	Hypertriglyceridemia in the setting of hemophagocytic lymphohistiocytosis, n=1 (11%)	After 1 week: seizure-free, n=5 (56%)	Seizure-free, n=4 (44%)	Mild cognitive impairment, n=1 (11%)
								Encephalitis/FIRES, n=5 (56%)			Parenteral, n=2 (22%) (of which one started KDT for the second time, but enterally)	3:1, n=1 (11%)				Hypertriglyceridemia and pancreatitis while on Valproate, n=1 (11%)	50% decrease in seizure burden, n=1 (11%)	Monthly seizures, n=1 (11%)	Moderate cognitive impairement, n=2 (22%)
								Epileptic encephalopathy (preexisting), n=1 (11%)				2.75:1 then 1:1 when initiated KDT for second time, n=1 (11%)					10% decrease in seizure burden, n=2 (22%)	Daily seizures, n=4 (44%)	Moderate encephalopathy, n=1 (11%)
								Central nervous system hemophagocytic lymphohistiocytosis, n=1 (11%)									No improvement, n=1 (11%) (this individual then had KD started again and was seizure-free)		Severe encephalopathy, n=5 (56%)
																	No EEG data available, n=1 (11%)
13	Ketogenic diet treatment for pediatric super-refractory status epilepticus	Appavu 201622	retrospective	9 (plus one child in whom ketosis not achieved)	5 (56%) male	mean 7.9 +/- 4.9 (range 2-16)	Yes, n=5 (56%)	Rasmussen encephalitis, n=1 (11%)	mean 2.3 +/- 0.7 (range 1-3) (pre-KDT only known for anaethetic agents, not AEDs)	mean 17.7 +/- 12.9 (range 1-44)	Enteral, n=8 (89%)	4:1 n=8 (89%)	mean 5.6 +/-3.7 (range 0-13)	ketonuria'	unknown	Ketoacidosis, hypophosphatemia and hypokalemia, n=1 (11%)	Resolution of SE n=8 (89%)	Seizure-free, n=2 (22%)	unknown
								Generalised epilepsy, intractable, n=1 (11%)			Parenteral, n=1 (11%)	5:1 n=1 (11%)					Deceased in hospice care (n=1) (11%)	Daily seizures, n=2 (22%)
								Lennox-Gastaut syndrome, n=1 (11%)										Weekly seizures, n=2 (22%)
								Non-ketotic hyperglycinemia, n=1 (11%)										Monthly seizures, n=1 (11%)
								Mycoplasma postinfectious encephalitis, n=1 (11%)										Deceased, n=1 (11%)
								NORSE, n=1 (11%)										Unknown, n=1 (11%)
								FIRES, n=2 (22%)
								NMDA-R encephalitis, n=1 (11%)
14	From intravenous to enteral ketogenic diet in PICU: A potential treatment strategy for refractory status epilepticus	Chiusolo 201623	case report	1	1 (100%) male	7	Yes, n=0 (0%)	Unknown aetiology, n=1 (100%)	unknown	unknown	Parenteral, then changed to enteral after 3 days, n=1 (100%)	3:1, n=1 (100%)	3	>2mmol/L	11 days	Increased amylase, lipase, liver enzymes and triglycerides (resolved after KDT discontinuation), n=1 (100%)	Resolution of SE, n=0 (0%)	Seizures (unknown frequency), n=1 (100%)	unknown
15	Electroclinical phenotypes and outcomes in TBC1D24-related epilepsy	Appavu 201624	case report	1	0 (0%) male	0.67	Yes, n=1 (100%)	TBC1D24 gene variant, n=1 (100%)	3	4	unknown	unknown	unknown	unknown	unknown	unknown	Resolution of SE, n=1 (100%)	Residual seizure burden remained poor', n=1 (100%)	unknown
16	The ketogenic diet in two paediatric patients with refractory myoclonic status epilepticus	Caraballo 201625	case series	2	2 (100%) male	mean 1.7 +/- 0.7 (range 1-2.4)	Yes, n=2 (100%)	Unknown aetiology, n=2 (100%)	6 (unknown for 1 patient)	mean 25.5 +/- 4.5 (range 21-30)	unknown	4:1, n=2 (100%)	unknown	Urine 3+ or 4+	1 year (ongoing), n=1 (50%)	unknown	75-90% seizure reduction and 'less EEG abnormalities', n=1 (50%)	Isolated myoclonias', n=1 (50%)	Improved motor development, recovered independent gait, successfully attending kindergarten, n=1 (50%)
															6 months (ongoing), n=1 (50%)		50% seizure reduction, n=1 (50%)	Unknown seizure burden, but 'progressive encephalopathy', n=1 (50%)	More alert, improved eye contact, improved quality of life improved and reduced AEDs, n=1 (50%)
17	Febrile infection-related epilepsy syndrome treated with anakinra	Kenney-Jung 201626	case report	1	0 (0%) male	2.66667	Yes, n=0 (0%)	FIRES, n=1 (100%)	4	6	unknown	4:1, n=1 (100%)	41	>2mmol/L	3.06667	unknown	No effect, n=1 (100%)	Rare focal seizures', n=1 (100%)	Exceeds 'preillness developmental and cognitive levels', n=1 (100%)
18	Ketogenic Diet as a Therapeutic Option in Super-refractory Status Epilepticus	Fung 201527	retrospective	3 (plus 1 child in whom ketosis not achieved)	2 (66%) male	mean 10 +/- 4.3 (range 6-16)	Yes, n=0 (0%)	FIRES, n=1 (25%)	mean 6.7 +/- 0.5 (range 6-7)	mean 16.7 +/- 3.7 (range 12-21)	Enteral, n=3 (100%)	4:1, n=3 (100%)	unknown	unknown	mean 10 +/-0.8 (range 9-11)	Vomiting and suspected sepsis, n=1 (33%)	Resolution of SE, n=1 (33%)	Refractory dystonia, n=1 (33%)	Severe physical handicap, n=1 (33%)
								VGKC antibody-associated encephalitis, n=1 (25%)								Increase breakthrough seizures, n=1 (33%)	No change, n=2 (66%)	Seizure-free, n=1 (33%)	Return to baseline, n=1 (33%)
								Encephalitis of possible autoimmune origin, n=1 (25%)										Refractory epilepsy, n=1 (33%)	Behaviour problems, n=1 (33%)
19	Intravenous ketogenic diet therapy for treatment of the acute stage of super-refractory status epilepticus in a pediatric patient	Lin 201528	case report	1	1 (100%) male	6.83	Yes, n=1 (100%)	Unknown aetiology, n=1 (100%)	6	1.7	Parenteral, changed to enteral after 5 days, n=1 (100%)	4:1, n=1 (100%)	1	1.4 mmol/L	2	Weight loss and intermittent diarrhoea, n=1 (100%)	Resolution of SE, n=1 (100%)	Monthly seizures, n=1 (100%)	Mild cognitive difficulty, mild expressive aphasia, minimal assistance required with activities of daily living, n=1 (100%)
20	Protein-Losing Enteropathy as a Rare Complication of the Ketogenic Diet	Moriyama 201529	case report	1	0 (0%) male	9	Yes, n=0 (0%)	FIRES, n=1 (100%)	unknown	15	Enteral, n=1 (100%)	3:1, n=1 (100%)	2	unknown	unknown (approx 1 month)	Weight loss and protein-losing enteropathy, n=1 (100%)	>50% seizure decrease, n=1 (100%)	Daily seizures, n=1 (100%)	Learning disability, n=1 (100%)
21	The ketogenic diet as broad-spectrum treatment for super-refractory pediatric status epilepticus: challenges in implementation in the pediatric and neonatal intensive care units	Cobo 201530	retrospective	4	3 (75%) male	mean 7.5 +/-5.0 (range 9w - 13years)	Yes, n=4 (100%)	Cryptogenic, n=2 (50%)	mean 8.25 +/-1.3 (range 7-10)	mean 35.5 +/-19.4 (range 19-67)	Enteral, n=4 (100%)	4:1, n=2 (50%)	n/a as ketone levels volatile	goal of >3 mmol/L	unknown	Nephrolithiasis (alongside topiramate), n=1 (25%)	No change in seizure frequency or duration, n=1 (25%)	Seizure-free, n=1 (25%)	Developmentally well with minor expressive language deficits persisting after rehabilitation, n=1 (25%)
								Malignant migrating partial seizures of infancy, n=1 (25%)				3.2:1, n=1 (25%)				Asymptomatic hypoglycemia, n=1 (25%)	Reduction in seizure duration but no change in seizure frequency, n=2 (50%)	Continuing seizures and later deceased, n=1 (25%)	Developmental stagnation then deceased, n=1 (25%)
								Tuberous sclerosis complex, fulminant cerebral edema and increased intracranial pressure following multifocal tuber resection, n=1 (25%)				2:1, n=1 (25%)				Constipation and gastroesophageal reflux, n=1 (25%)	50% seizure reduction for 1 week but subsequent increase in the context of a febrile respiratory infection, n=1 (25%)	Daily seizures, n=2 (50%)	No functional deficits, n=2 (50%)
22	Re: the ketogenic diet for the treatment of pediatric status epilepticus	Fung 201431	case report	1 (plus 1 who failed to achieve ketosis)	unknown	16	unknown	Presumed encephalitis, n=1 (100%)	unknown	mean 17.5 +/-0.5 (range, 17-18)	unknown	unknown	unknown	unknown	0.333333	Recurrent hypoglycaemia, n=1 (100%)	No obvious clinical benefit, n=1 (100%)	unknown	unknown
23	The ketogenic diet for the treatment of pediatric status epilepticus	O'Connor 201432	case series	4 (plus 1 with non-convulsive status epilepticus in whom response unclear)	3 (75%) male	mean 6.0 +/- 3.4 (range 0.8-9)	Yes, n=0 (0%)	Unknown aetiology, n=2 (25%)	mean 8 +/- 1.9 (range 5-10)	mean 13.7 +/- 7.4 (range 4-22, unknown for 1 child)	Enteral, n=3 (75%)	4:1, n=4 (100%)	5 (only known for 1 child)	unknown	mean 13 +/- 1.4, with diet still ongoing (range 12-15, unknown for 1 child)	unknown	Resolution of SE, n=2 (50%)	Unknown, n=2 (50%)	Unknown, n=2 (50%)
								Influenza A infection, n=1 (25%)			Unknown, n=1 (25%)						Seizures 'abated' or 'remarkly improved', n=2 (50%)	Infrequent seizures', n=1 (25%)	Cognitive and language impairment', n=1 (25%)
								Polymerase gamma 1 gene mutation and Alpers-Huttenlocher syndrome, n=1 (25%)										Deceased, n=1 (25%)	Deceased, n=1 (25%)
24	Cognitive outcomes in febrile infection-related epilepsy syndrome treated with the ketogenic diet	Singh 201433	case report	2	1 (50%) male	mean 8.5 +/- 1.5 (range 7-10)	Yes, n=0 (0%)	FIRES, n=2 (100%)	mean 8 +/- 0 (range 8-8)	mean 8 +/- 5 (range 3-13)	Enteral, n=2 (100%)	3.25:1, n=1 (50%)	mean 11 +/- 9 (range 2-20)	3.1 mmol/L for 1 individual, unknown for other	4 months, n=1 (50%)	nil	Seizures resolved, n=1 (50%)	Only one subsequent seizure after KD weaned, n=1 (50%)	Ongoing challenges with short-term memory, difficulty recalling words, tangential conversation, impaired phonics and fluency, moderately-to-severely impaired processing speed and recall of auditory verbal narratives, n=1 (50%)
												4:1, n=1 (50%)			20 months (ongoing), n=1 (50%)		"Extubated and stabilised", n=1 (50%)	Rare seizures, n=1 (50%)	Moderate impairments in working memory, but average ability to recall auditory verbal narratives and normal fine-motor speed and dexterity, n=1 (50%)
25	Ketogenic diet in 3 cases of childhood refractory status epilepticus	Sort 201334	case series	3	2 (66%) male	mean 8 +/-3.6 (range 3-11)	Yes, n=1 (33%)	Hemiconvulsion-Hemiplegia Epilepsy syndrome, n=1 (33%)	mean 10 +/- 0.8 (range 9-11)	mean 20.7 +/- 19.3 (range 6-48)	Enteral, n=3 (100%)	4:1, n=3 (100%)	mean 10 +/- 6.7 (range 1-17)	unknown	mean 0.73 +/- 0.2 (range 0.5-1)	Weight loss, n=1 (33%)	Resolution of SE, n=2 (66%)	Daily seizures, n=1 (%)	Permanent right-sided hemiplegia, n=1 (33%)
								FIRES, n=1 (33%)									No change, n=1 (33%)	Monthly seizures, n=1 (33%)	Discrete hemiplegia, specialist support needed for school, n=1 (33%)
								Mitochondrial respiratory chain defect, n=1 (33%)										Deceased, n=1 (33%)	Deceased, n=1 (33%)
26	Febrile infection-related epilepsy syndrome: a study of 12 patients	Caraballo 201335	retrospective	2 (plus 10 patients in whom KDT was not used in the acute phase of FIRES)	unknown	mean 10.75 +/-1.25 (range 9.5-12)	Yes, n=0 (0%)	FIRES, n=2 (100%)	mean 4.5 +/- 0.5 (range 4-5)	unknown	unknown	unknown	unknown	unknown	unknown	unknown	50–75% seizure reduction, n=1 (50%)	Sporadic seizures, n=1 (50%)	Behavioural difficulties, n=2 (100%)
																	<50% seizure reduction, n=1 (50%)	Refractory epilepsy, n=1 (50%)	Mental retardation, n=2 (100%)
27	[Super-refractory status epilepticus: treatment with ketogenic diet in pediatrics]	Vaccarezza 201236	retrospective	5	4 (80%) male	mean 4.5 +/- 4.9 (range 1-14)	Yes, n=2 (40%)	FIRES, n=3 (60%)	unknown	mean 32 +/-14.5 (range 15-52)	Enteral, n=5 (100%)	4:1, n=5 (100%)	unknown	unknown	unknown	Transient diarrhoea, n=2 (40%)	Resolution of SE, n=4 (%)	Seizure-free, n=1 (20%)	unknown
								Hemimegalencephaly, n=1 (20%)								Hypokalemia, n=1 (20%)	Deceased 20 days after initiation of KD, n=1 (%)	Monthly seizures, n=1 (20%)
								Chiari malformation type II, n=1 (20%)										Weekly seizures (10 per month), n=2 (40%)
																		Deceased, n=1 (20%)
28	AERRPS, DESC, NORSE, FIRES: multi-labeling or distinct epileptic entities?	Ismail 201137	case report	1	0 (0%) male	14	Yes, n=0 (0%)	FIRES, n=1 (100%)	10	90	Enteral, n=1 (100%)	4:1, n=1 (100%)	unknown	unknown	5	nil	Resolution of SE, n=1 (66%)	Occasional seizures, n=1 (100%)	Relatively normal cognitive state', n=1 (100%)
29	Febrile infection-related epilepsy syndrome (FIRES): pathogenesis, treatment, and outcome: a multicenter study on 77 children	Kramer 201110	retrospective	7 (or 4? Inconsistent information in manuscript)	unknown	mean 6.7 +/- 1.8 (range 5-9)	unknown	FIRES, n=7 (100%)	unknown	unknown	unknown	unknown	unknown	unknown	unknown	unknown	Resolution of SE, n=1	unknown	Deceased, n=1
																	No change, n=3		Borderline', n=2
																	Unknown, n=3		Mild', n=1
																			Severe', n=1
																			Vegetative', n=2
30	Efficacy of ketogenic diet in severe refractory status epilepticus initiating fever induced refractory epileptic encephalopathy in school age children (FIRES)	Nabbout 201038	retrospective	8 (plus 1 who did not achieve ketosis)	4 (50%) male	mean 6.5 +/- 1.2 (range 4.5-8.2)	Yes, n=0 (0%)	FIRES, n=8 (100%)	mean 5.1 +/- 1.5 (range 3-7)	mean 22.5 +/- 18.5 (range 4-55)	Enteral, n=8 (100%)	4:1, n=8 (100%)	mean 2.75 +/- 0.7 (range 2-4)	unknown	Responders remained on the diet for 6 months to 2 years (mean 1 year).	unknown	Cessation of seizures, n=7 (87.5%)	Seizure-free, n=1 (12.5%)	unknown
																	No change, n=1 (12.5%)	Weekly seizures, n=6 (75%)
																		Deceased after KD interruption' n=1 (12.5%)
31	The ketogenic diet improves recently worsened focal epilepsy	Villeneuve 200939	retrospective	5	2 (40%) male	mean 8.2 +/- 6.1 (range 1-18)	Yes, n=5 (100%)	Ito syndrome, n=1 (20%)	unknown	range 48hours - 2weeks	Enteral, n=5 (100%)	4:1, n=5 (100%)	unknown	unknown	mean 6.14 +/- 4.8 (range 1-12)	unknown	100% seizure reduction, n=4 (80%)	unknown	unknown
								Grey-matter encephalitis, n=1 (20%)									No change, n=1 (20%)
								Sturge–Weber syndrome, n=1 (20%)
								Cryptogenic epilepsy, n=2 (40%)

## Sheet: Supplementary Table 2
Supplementary Table 2: Critical Appraisal Skills Programme (CASP) score for included studies
Study first author / Year of publication / Reference (see Reference list in main article)	CASP score	Quality classification
Chee 202011	1	low
Chiu 202012	4.5	low
Gupta 202013	2	low
Wang 202014	8	high
Dilena 201915	6	medium
Park 20199	9	high
Peng 201916	8.5	high
Lam 201917	7	medium
Arayakarnkul 201918	7	medium
Arya 201819	7	medium
Lee 201820	6	medium
Farias-Moeller 201721	7.5	medium
Appavu 201622	8	high
Chiusolo 201623	6	medium
Appavu 201624	3	low
Caraballo 201625	5	medium
Kenney-Jung 201626	8	high
Fung 201527	5	medium
Lin 201528	8	high
Moriyama 201529	4.5	low
Cobo 201530	8	high
Fung 201431	2	low
O'Connor 201432	6	medium
Singh 201433	4	low
Sort 201334	5	medium
Caraballo 201335	2	low
Vaccarezza 201236	6	medium
Ismail 201137	4.5	low
Kramer 201110	2	low
Nabbout 201038	7.5	medium
Villeneuve 200939	4.5	low
